# Supplementary material for: Model Approach to Thermal Conductivity in Hybrid Graphene–Polymer Nanocomposites
Source: Molecules. 2023 Oct 30;28(21):7343. doi: 10.3390/molecules28217343 (PMC10647783; doi:10.3390/molecules28217343)
Supplement: Supplementary file 1 [file molecules-28-07343-s001.zip]

Archive with 1 entries (1 files):
- molecules-2622497-supplementary.pdf
